# Supplementary material for: On-farm broiler chicken welfare assessment using transect sampling reflects environmental inputs and production outcomes
Source: PLoS One. 2019 Apr 17;14(4):e0214070. doi: 10.1371/journal.pone.0214070 (PMC6469842; doi:10.1371/journal.pone.0214070)
Supplement: S1 Appendix — (XLSX) [file pone.0214070.s001.xlsx]

## Sheet: Statistical models
Model number	Explanatory variables	Random variable	Response variable	Response distribution	Link function	Estimation technique
1	Environmental complexity, space allowance residuals, underfloor heating, photoperiod regimen	Farm	Walking difficulties, illness, skin wounds, small birds, welfare problems index, as a proportion of estimated birds in transects; Mortality to shipment, as a proportion of chicks started; Rejections due to perosis, illness, wounds, being underweight, total rejections, as a proportion of total slaughtered	Binomial	Logit	Maximum likelihood with Laplace likelihood approximation
2	Environmental complexity, space allowance residuals, underfloor heating, photoperiod regimen	Farm	Footpad dermatitis score (binary)	Binary	Logit	Maximum likelihood with Laplace likelihood approximation
3	Environmental complexity, space allowance residuals, underfloor heating, photoperiod regimen	Farm	Mean litter score, growth rate, feed conversion ratio, production index	Gamma	Log	Residual pseudo-likelihood
4	Walking difficulties, illness, skin wounds, small birds, as a proportion of estimated birds in transects	Farm	Mortality to shipment, as a proportion of chicks started; Rejections due to perosis, illness, wounds, being underweight, total rejections, as a proportion of total slaughtered	Binomial	Logit	Maximum likelihood with Laplace likelihood approximation
5	Walking difficulties, illness, skin wounds, small birds, as a proportion of estimated birds in transects	Farm	Footpad dermatitis score (binary)	Binary	Logit	Maximum likelihood with Laplace likelihood approximation
6	Walking difficulties, illness, skin wounds, small birds, as a proportion of estimated birds in transects	Farm	Growth rate, feed conversion ratio, production index	Gamma	Log	Residual pseudo-likelihood
7	Welfare problems index, as a proportion of estimated birds in transects	Farm	Mortality to shipment, as a proportion of chicks started; Rejections due to perosis, illness, wounds, being underweight, total rejections, as a proportion of total slaughtered	Binomial	Logit	Maximum likelihood with Laplace likelihood approximation
8	Welfare problems index, as a proportion of estimated birds in transects	Farm	Footpad dermatitis score (binary)	Binary	Logit	Maximum likelihood with Laplace likelihood approximation
9	Welfare problems index, as a proportion of estimated birds in transects	Farm	Growth rate, feed conversion ratio, production index	Gamma	Log	Residual pseudo-likelihood
10	Mean litter score	Farm	Mortality to shipment, as a proportion of chicks started; Rejections due to perosis, illness, wounds, being underweight, total rejections, as a proportion of total slaughtered	Binomial	Logit	Maximum likelihood with Laplace likelihood approximation
11	Mean litter score	Farm	Footpad dermatitis score (binary)	Binary	Logit	Maximum likelihood with Laplace likelihood approximation
12	Mean litter score	Farm	Growth rate, feed conversion ratio, production index	Gamma	Log	Residual pseudo-likelihood

## Sheet: Covariance estimates
Covariance parameter estimates for the random effect of farm (n=15)
Response variable1	Statistical model number	Estimated mean	SE	Lower 95% CL	Upper 95% CL
On-farm welfare assessment indicators
Walking difficulties	1	0.07	0.036	0.032	0.27
Illness	1	0.046	0.052	0.011	4.562
Skin wounds	1	0.162	0.096	0.066	0.83
Small	1	0.424	0.172	0.218	1.15
Welfare problems index	1	0.097	0.04	0.05	0.266
Litter score	3	0.025	0.037	0.005	48.388
Production outcomes
Mortality	1	0.131	0.048	0.071	0.316
Rejection due to perosis	1	0.034	0.146	0.003	21.21
Rejection due to illness	1	0.117	0.044	0.063	0.291
Rejection due to wounds	1	0.863	0.352	0.445	2.345
Rejection because underweight	1	0.879	0.33	0.472	2.172
Total rejections	1	0.126	0.047	0.068	0.309
Footpad score (binary)	2	Non-estimable	.	.	.	.	.
Growth rate	3	0.001	0.0008	0.0006	0.0072
Feed conversion ratio	3	0.0008	0.0006	0.0003	0.0081
Production index	3	0.0012	0.0009	0.0004	0.0114
1n=29 for welfare assessment variables; n=30 for production variables. See Methods, Table 3 footnotes and Appendix (Statistical models) for explanation of variables.

## Sheet: Welfare & production data
Farm Number	Flock Number	Number Chicks Started	Wood Shavings Bales (0=no, 1=yes)	Boxes (0=no, 1=yes)	Peat (0=no, 1=yes)	Environmental Complexity (from 0-3 enrichment types)	House Dimensions (m2)	Space Allowance (m2/bird at start)	Residuals Space	Underfloor Heating (0=no, 1=yes)	Photoperiod Hours	Lame (n)	Immobile (n)	Walking Difficulties (n)	Sick (n)	Terminally Ill (n)	Dead (n)	Illness (n)	Head Wounds (n)	Back Wounds (n)	Tail Wounds (n)	Skin Wounds (n)	Small	Featherless (n)	Dirty (n)	Welfare Problems Index (n)	Estimated Birds In 4 Observed Transects (n)	Mean Litter Score (on 0-4 scale)	Mortality To Date Of Visit (n dead+culled)	Culled To Date Of Visit (n)	Mortality To Shipment (n dead+culled)	Total Feed Provided (kg from chick placement to shipment)	Slaughter Days of Age	Total Slaughtered (n)	Rejected Perosis (n)	Rejected Liver Disorders (n)	Rejected Heart Conditions (n)	Rejected Ascites (n)	Rejected Persistent Egg Yolk (n)	Rejected Colour Odour (n)	Rejected Illness (n)	Rejected Wounds (n)	Rejected Underweight (n)	Total Rejected (n)	Footpad Score (100 feet scored on 0-2 scale)	Mean Live Weight At Slaughter (g)	Mean Eviscerated Weight (g)
1	1	17100	1	1	1	3	1200	0.0701754	0.001655	1	18	19	2	21	1	0	2	3	0	0	1	1	6	0	0	31	7748.75	0	804	345	842	53015	32	16229	0	37	2	96	3	12	150	13	7	185	13	2131	1440.41
2	2	22350	1	1	1	3	1480	0.0662192	-0.002302	1	18	14	5	19	3	0	2	5	0	0	6	6	8	0	0	38	7462.12	0.3333	499	34	562	60060	32	21676	1	35	36	78	6	4	159	4	72	246	7	1825	1223.02
3	3	12300	0	0	0	0	700	0.0569106	-0.002635	0	16	20	3	23	1	0	1	2	0	0	2	2	3	0	0	30	5920.46	1.0833	320	182	376	34640	33	11917	1	13	13	30	0	0	56	2	5	75	1	1967	1324.05
4	4	23127	0	0	0	0	1300	0.0562114	-0.003334	1	18	29	15	44	3	0	5	8	0	0	18	18	7	0	0	77	9077.28	1.3333	906	415	1185	70620	33	21860	1	76	52	154	15	25	322	279	11	633	2	2114	1429.14
5	5	22829	0	0	0	0	1300	0.0569451	-0.0026	1	16	29	6	35	1	0	0	1	0	0	6	6	7	0	0	49	7767.32	1.4167	477	179	580	78700	35	22015	2	83	11	97	13	14	218	73	15	332	1	2309	1565.22
6	6	20250	1	1	1	3	1163	0.0574321	-0.0111	0	18	8	2	10	3	0	1	4	0	0	4	4	7	0	0	25	7558.98	1.25	800	277	863	56540	34	19407	0	144	31	98	5	4	282	4	22	320	1	1879	1260.9
7	7	22500	1	1	1	3	1534	0.0681778	-0.000343	1	16	19	6	25	2	1	2	5	2	0	3	5	10	0	0	45	10036.6	1.0833	403	89	612	67220	35	21920	1	91	0	130	1	16	238	5	20	241	2	2138	1445.33
8	8	19650	1	1	1	3	1200	0.0610687	-0.007452	1	18	32	2	34	4	0	1	5	0	0	7	7	8	0	0	54	9059.94	1.1667	353	113	406	58200	33	19082	0	7	0	87	0	3	97	12	13	159	1	2124	1435.65
9	9	19200	0	1	1	2	1200	0.0625	-3.7e-05	1	18	18	2	20	0	0	4	4	1	0	2	3	4	0	0	31	7913.68	1.0833	673	181	771	57973	33	18434	0	71	21	177	1	13	283	17	24	348	1	2134	1442.6
10	10	16200	1	1	1	3	1165	0.0719136	0.003393	0	16	17	6	23	6	0	2	8	0	0	3	3	9	0	0	43	6675.27	1.25	426	93	506	51260	34	15572	3	220	9	289	1	10	529	15	31	595	5	2125	1436.59
11	11	24150	0	0	0	0	1500	0.0621118	0.002567	0	16	17	5	22	1	0	2	3	0	0	0	0	1	0	0	26	7638.16	1.4167	429	.	512	85795	35	23532	1	27	30	157	0	21	235	65	4	324	1	2335	1588.01
12	12	18300	1	1	1	3	1260	0.0688525	0.003324	0	18	13	3	16	3	0	11	14	1	0	10	11	6	0	0	47	8184.86	1.3333	603	106	722	62099	35	17525	0	70	5	216	1	16	308	24	17	370	2	2296	1556.44
13	13	35550	1	1	0	2	2050	0.0576653	-0.007864	1	18	.	.	.	.	.	.	.	.	.	.	.	.	.	.	.	11167.3	.	924	.	1039	103680	34	34444	3	238	40	341	3	16	638	26	32	727	1	2139	1446.05
14	14	16650	1	1	0	2	1005	0.0603604	-0.005169	1	18	33	19	52	2	1	3	6	2	0	9	11	12	0	0	81	8477.56	1.25	975	215	1041	47200	32	15582	1	57	8	111	0	9	185	29	38	282	4	2038	1373.38
15	15	19650	0	1	1	2	1200	0.0610687	-0.00446	1	18	28	18	46	2	1	10	13	0	0	5	5	28	0	0	92	6517.23	1.25	1205	18	1310	56000	34	18252	3	28	23	124	0	12	187	51	197	473	1	2182	1477.39
1	16	19800	0	0	1	1	1200	0.0606061	0.001061	1	18	13	5	18	4	0	3	7	1	1	6	8	4	0	0	37	7328.81	1	539	234	621	66440	34	19160	1	163	7	193	1	7	371	18	6	424	1	2250	1523.11
2	17	20400	1	1	1	3	1480	0.072549	0.004028	1	18	12	3	15	2	0	5	7	2	0	1	3	6	0	0	31	6638.94	1.0833	282	28	335	61520	34	20065	0	16	6	175	0	5	202	8	53	270	1	2083	1405.93
3	18	9600	1	1	1	3	700	0.0729167	0.004396	0	16	10	2	12	0	0	1	1	0	0	2	2	2	0	0	17	4607.88	1.0833	276	203	300	27445	33	9279	0	19	3	71	0	4	97	0	3	107	1	2031	1368.89
4	19	18150	1	1	1	3	1300	0.0716253	0.003104	1	18	6	3	9	1	0	0	1	0	0	3	3	6	0	0	19	8053.57	1	508	455	576	56500	33	17567	0	50	14	58	0	9	131	46	2	211	3	2205	1492.56
5	20	18150	1	1	1	3	1300	0.0716253	0.003104	1	16	5	1	6	2	0	0	2	0	0	3	3	4	0	0	15	6232.41	1.4167	215	42	258	60500	34	17743	0	84	5	86	0	3	178	8	8	221	1	2175	1470.06
6	21	16200	1	1	1	3	1163	0.0717901	0.003269	0	18	7	4	11	1	0	5	6	0	0	1	1	0	0	0	18	6062.34	1.6667	601	252	649	43620	32	15518	3	69	2	78	1	6	156	4	7	190	1	1931	1299.65
7	22	26250	0	0	0	0	1534	0.0584381	-0.001107	1	16	15	2	17	4	1	3	8	1	0	7	8	8	0	0	41	11751.7	1.5833	377	86	505	81480	34	25735	2	13	3	144	0	10	170	9	9	198	1	2167	1465.11
8	23	16300	1	1	1	3	1200	0.0736196	0.005099	1	18	8	1	9	5	0	0	5	0	0	7	7	9	0	0	30	7554.25	1.1667	210	39	233	49124	33	16095	0	10	0	53	0	4	67	1	11	102	1	2083	1405.88
9	24	16800	0	1	1	2	1200	0.0714286	0.008892	1	18	15	2	17	1	1	3	5	0	2	5	7	4	0	0	33	6714.69	1	1080	180	1143	49561	33	15629	0	62	5	135	0	2	204	5	8	240	2	2243	1518.68
10	25	19350	0	1	1	2	1165	0.0602067	-0.005322	0	16	17	5	22	1	0	4	5	0	0	12	12	4	0	0	43	8023.1	1.3333	391	91	448	57740	33	18902	5	71	15	119	1	9	215	16	18	261	1	2086	1407.9
11	26	21000	1	1	1	3	1500	0.0714286	0.002908	0	16	5	2	7	1	0	1	2	1	0	1	2	4	0	0	15	6656.38	1.5	328	.	374	68745	33	20604	1	30	1	183	1	8	223	5	17	279	5	2251	1523.96
12	27	20100	0	0	1	1	1260	0.0626866	0.003141	0	18	19	2	21	4	0	10	14	2	0	22	24	1	0	0	60	9004.88	1.3333	630	152	763	62400	34	19222	4	135	18	218	0	26	397	44	14	493	2	2143	1448.86
13	28	34050	0	1	0	1	2050	0.0602056	-0.002331	1	18	50	19	69	2	0	5	7	1	0	24	25	6	0	0	107	10703.9	1	831	.	914	105740	33	33101	3	65	25	181	2	26	299	56	17	442	3	2309	1565.44
14	29	15300	0	1	0	1	1005	0.0656863	0.003149	1	18	12	10	22	2	0	2	4	1	0	2	3	10	0	0	39	8027.59	1	457	76	570	48000	35	14731	0	26	12	75	0	16	129	17	18	178	1	2360	1604.89
15	30	19200	0	0	0	0	1200	0.0625	0.002955	1	18	11	5	16	0	0	4	4	0	0	9	9	70	0	0	99	6121.5	1.5	1875	364	1988	54560	35	17212	0	41	11	157	0	3	212	11	408	678	4	2322	1574.23

## Sheet: Consistency - observers
Flock Number	Observer 1 Walking Difficulties (n)	Observer 2 Walking Difficulties (n)	Observer 1 Illness (n)	Observer 2 Illness (n)	Observer 1 Skin Wounds (n)	Observer 2 Skin Wounds (n)	Observer 1 Small (n)	Observer 2 Small (n)	Observer 1 Welfare Problems Index (n)	Observer 2 Welfare Problems Index (n)	Observer 1 Estimated Number Birds Assessed	Observer 2 Estimated Number Birds Assessed
1	0.00249448	0.00326385	0.00056469	0.000192971	0.000266803	0	0.00056469	0.000771884	0.00389067	0.00422871	3552.53	4196.22
2	0.00262857	0.00253327	0.000455368	0.000891516	0.000631234	0.0011416	0.0016299	0.000547251	0.00534508	0.00511363	3780.22	3681.89
3	0.0035879	0.00416874	0.000335559	0.000337811	0.000322653	0.000337811	0.000671119	0.000337811	0.00491723	0.00518217	3039.7	2880.76
4	0.003642	0.00628306	0.00129845	0.000714622	0.0010451	0.00293223	0.000310362	0.00142924	0.00629591	0.0113592	4333.1	4744.18
5	0.00355616	0.00572706	0	0.000219307	0.000745645	0.000758177	0.000803003	0.00107774	0.0051048	0.00778228	3147.59	3084.82
6	0.00108098	0.00153377	0.000326909	0.000755489	0	0.000992122	0.0017348	0.000259428	0.00314269	0.00354081	3518.68	4040.3
7	0.00296261	0.00210319	0.000578931	0.000313417	0.000578931	0.000566349	0.00084646	0.00119318	0.00496693	0.00417614	5080.24	4956.34
8	0.00212632	0.00509493	0.000503122	0.000549029	0.000754682	0.00069837	0.000251561	0.00165141	0.00363569	0.00799374	4456.93	3097.32
9	0.00246642	0.00254883	0.000432626	0.00052476	0	0.000824622	0.000432626	0.00052476	0.00333167	0.00442297	3301.2	3413.49
10	0.00261917	0.00436765	0.000282328	0.00210466	0.000301883	0.000618296	0.000584211	0.00210466	0.00378759	0.00919527	3427.26	3248.01
11	0.00303955	0.00257814	0.000279801	0.000507011	0	0	0.000270236	0	0.00358959	0.00308515	3637.22	4000.94
12	0.00219984	0.00170814	0.00118712	0.00219526	0.0019246	0.000733882	0.000487453	0.000980636	0.00579901	0.00561792	4105.7	4079.16
13	.	.	.	.	.	.	.	.	.	.	.	.
14	0.00461667	0.00742913	0.000475497	0.000919209	0.000713246	0.00180412	0.00118874	0.00159147	0.00699416	0.0117439	4143.67	3883.92
15	0.00582286	0.00844157	0.00121512	0.00276251	0.0012297	0.000299611	0.00305238	0.00559104	0.0113201	0.0170947	3293.75	3223.48
16	0.00222618	0.00263715	0.00140641	0.00052743	0.000839834	0.00131188	0.000546509	0.00052743	0.00501893	0.00500389	3534.39	3794.42
17	0.00156271	0.00311028	0.000594392	0.00165047	0.000322771	0.000558503	0.000917163	0.00102842	0.00339703	0.00634767	3389.88	3249.06
18	0.00311215	0.0020894	0.000458665	0	0.000458665	0.000431145	0.000892704	0	0.00492219	0.00252054	2242.09	2365.79
19	0.00115925	0.000925435	0.000158776	0	0.000841702	0	0.00081779	0.000781833	0.00297752	0.00170727	4613.38	3440.19
20	0.0012867	0.000796527	0	0.000796527	0.000357416	0.000546636	0	0.00134316	0.00164411	0.00348285	3922.78	3844.54
21	0.00120863	0.00257069	0.00120863	0.000626821	0	0.000407615	0	0	0.00241726	0.00360513	3240.34	2822
22	0.0015544	0.00112186	0.000535351	0.000627416	0.00101905	0.000265954	0.00064336	0.000531908	0.00375215	0.00254713	5803.29	5948.37
23	0.000479351	0.00233945	0.000300243	0.00129782	0.000837567	0.000950611	0.000600487	0.00229394	0.00221765	0.00688182	3714.67	5345.27
24	0.00371077	0.00172149	0.00053011	0.0010329	0.00123692	0.0010329	0.000265055	0.0010329	0.00574286	0.00482018	4023.01	3890.67
25	0.00387466	0.0016931	0.000788105	0.000502337	0.000514426	0.00246288	0.000788105	0.000251169	0.00596529	0.00490948	3903.83	4119.27
26	0.001351	0.000631164	0.000256403	0.00032107	0	0.000642141	0.000256403	0.000941258	0.00186381	0.00253563	3486.68	3169.71
27	0.00222254	0.00240821	0.00199826	0.00109047	0.00200116	0.00330579	0.000221384	0	0.00644334	0.00680447	4487.84	4517.04
28	0.00589412	0.00713344	0.000567589	0.000730068	0.00199107	0.00271444	0.000736765	0.000347345	0.00918954	0.0109253	5433.15	5270.75
29	0.00467256	0.00050215	0.000449146	0.00050215	0.000485367	0.000251075	0.00168067	0.000766353	0.00728775	0.00202173	4101.62	4375.94
30	0.00196073	0.00320314	0.000342407	0.00094697	0.000318979	0.00257182	0.00800692	0.0149083	0.010629	0.0216302	3027.75	3093.75

## Sheet: Consistency - house sides
Flock Number	Left Walking Difficulties (n)	Right Walking Difficulties (n)	Left Illness (n)	Right Illness (n)	Left Skin Wounds (n)	Right Skin Wounds (n)	Left Small (n)	Right Small (n)	Left Welfare Problems Index (n)	Right Welfare Problems Index (n)	Left Estimated Number Birds Assessed	Right Estimated Number Birds Assessed
1	0.00326385	0.00249448	0.000192971	0.00056469	0	0.000266803	0.000771884	0.00056469	0.00422871	0.00389067	4196.22	3552.53
2	0.00262857	0.00253327	0.000455368	0.000891516	0.000631234	0.0011416	0.0016299	0.000547251	0.00534508	0.00511363	3780.22	3681.89
3	0.0035879	0.00416874	0.000335559	0.000337811	0.000322653	0.000337811	0.000671119	0.000337811	0.00491723	0.00518217	3039.7	2880.76
4	0.003642	0.00628306	0.00129845	0.000714622	0.0010451	0.00293223	0.000310362	0.00142924	0.00629591	0.0113592	4333.1	4744.18
5	0.00572706	0.00355616	0.000219307	0	0.000758177	0.000745645	0.00107774	0.000803003	0.00778228	0.0051048	3084.82	3147.59
6	0.00108098	0.00153377	0.000326909	0.000755489	0	0.000992122	0.0017348	0.000259428	0.00314269	0.00354081	3518.68	4040.3
7	0.00210319	0.00296261	0.000313417	0.000578931	0.000566349	0.000578931	0.00119318	0.00084646	0.00417614	0.00496693	4956.34	5080.24
8	0.00509493	0.00212632	0.000549029	0.000503122	0.00069837	0.000754682	0.00165141	0.000251561	0.00799374	0.00363569	4456.93	3097.32
9	0.00246642	0.00254883	0.000432626	0.00052476	0	0.000824622	0.000432626	0.00052476	0.00333167	0.00442297	3413.49	3301.2
10	0.00436765	0.00261917	0.00210466	0.000282328	0.000618296	0.000301883	0.00210466	0.000584211	0.00919527	0.00378759	3248.01	3427.26
11	0.00303955	0.00257814	0.000279801	0.000507011	0	0	0.000270236	0	0.00358959	0.00308515	3637.22	4000.94
12	0.00170814	0.00219984	0.00219526	0.00118712	0.000733882	0.0019246	0.000980636	0.000487453	0.00561792	0.00579901	4079.16	4105.7
13	.	.	.	.	.	.	.	.	.	.	.	.
14	0.00461667	0.00742913	0.000475497	0.000919209	0.000713246	0.00180412	0.00118874	0.00159147	0.00699416	0.0117439	3883.92	4143.67
15	0.00844157	0.00582286	0.00276251	0.00121512	0.000299611	0.0012297	0.00559104	0.00305238	0.0170947	0.0113201	3223.48	3293.75
16	0.00222618	0.00263715	0.00140641	0.00052743	0.000839834	0.00131188	0.000546509	0.00052743	0.00501893	0.00500389	3534.39	3794.42
17	0.00311028	0.00156271	0.00165047	0.000594392	0.000558503	0.000322771	0.00102842	0.000917163	0.00634767	0.00339703	3249.06	3389.88
18	0.0020894	0.00311215	0	0.000458665	0.000431145	0.000458665	0	0.000892704	0.00252054	0.00492219	2365.79	2242.09
19	0.000925435	0.00115925	0	0.000158776	0	0.000841702	0.000781833	0.00081779	0.00170727	0.00297752	3440.19	4613.38
20	0.000796527	0.0012867	0.000796527	0	0.000546636	0.000357416	0.00134316	0	0.00348285	0.00164411	3844.54	3922.78
21	0.00257069	0.00120863	0.000626821	0.00120863	0.000407615	0	0	0	0.00360513	0.00241726	2822	3240.34
22	0.0015544	0.00112186	0.000535351	0.000627416	0.00101905	0.000265954	0.00064336	0.000531908	0.00375215	0.00254713	5803.29	5948.37
23	0.000479351	0.00233945	0.000300243	0.00129782	0.000837567	0.000950611	0.000600487	0.00229394	0.00221765	0.00688182	5345.27	3714.67
24	0.00172149	0.00371077	0.0010329	0.00053011	0.0010329	0.00123692	0.0010329	0.000265055	0.00482018	0.00574286	4023.01	3890.67
25	0.00387466	0.0016931	0.000788105	0.000502337	0.000514426	0.00246288	0.000788105	0.000251169	0.00596529	0.00490948	3903.83	4119.27
26	0.000631164	0.001351	0.00032107	0.000256403	0.000642141	0	0.000941258	0.000256403	0.00253563	0.00186381	3169.71	3486.68
27	0.00222254	0.00240821	0.00199826	0.00109047	0.00200116	0.00330579	0.000221384	0	0.00644334	0.00680447	4487.84	4517.04
28	0.00713344	0.00589412	0.000730068	0.000567589	0.00271444	0.00199107	0.000347345	0.000736765	0.0109253	0.00918954	5270.75	5433.15
29	0.00050215	0.00467256	0.00050215	0.000449146	0.000251075	0.000485367	0.000766353	0.00168067	0.00202173	0.00728775	4101.62	4375.94
30	0.00196073	0.00320314	0.000342407	0.00094697	0.000318979	0.00257182	0.00800692	0.0149083	0.010629	0.0216302	3027.75	3093.75

## Sheet: Consistency - wall vs central
Flock Number	Wall Walking Difficulties (n)	Central Walking Difficulties (n)	Wall Illness (n)	Central Illness (n)	Wall Skin Wounds (n)	Central Skin Wounds (n)	Wall Small (n)	Central Small (n)	Wall Welfare Problems Index (n)	Central Welfare Problems Index (n)	Wall Estimated Number Birds Assessed	Central Estimated Number Birds Assessed
1	0.00338563	0.0023727	0	0.000266803	0.000297887	0.000459774	0.000297887	0.00103869	0.00398141	0.00413797	3283.64	4465.1
2	0.0030455	0.00211634	0.00152275	0.000250079	0.000891516	0.000455368	0.00124402	0.000933131	0.00670379	0.00375492	3266.72	4195.39
3	0.00303355	0.00472309	0.000337811	0.000322653	0.000673371	0	0.00100893	0	0.00505366	0.00504575	2970.17	2950.3
4	0.00569682	0.00422824	0.00220806	0.00176927	0.00147328	0.00053979	0.00139476	0.000344847	0.0107729	0.00688215	3455.37	5621.91
5	0.00574393	0.00353929	0.000606349	0.000897474	0	0.000219307	0.0012127	0.000668044	0.00756298	0.00532411	2654.38	3578.03
6	0.000990703	0.00162405	0.000473266	0.000518856	0.000236633	0.000845765	0.00075407	0.00124016	0.00245467	0.00422882	4102.18	3456.8
7	0.00234357	0.00272223	0.000311401	0.000833879	0.000624818	0.00026753	0.000938234	0.00110141	0.00421802	0.00492505	6401.93	3634.65
8	0.00426195	0.0029593	0.00100503	0.000448025	0.000753467	0.000298683	0.00175363	0.000149342	0.00777408	0.00385535	3322.59	4231.67
9	0.00264726	0.00236799	0.000224897	0.000599725	0.000657523	0.000299863	0.000657523	0.000299863	0.0041872	0.00356744	3847.66	2867.03
10	0.00314778	0.00383904	0.000289357	0.000630822	0.00172911	0.000657877	0.00172911	0.000959761	0.00689536	0.0060875	3498.96	3176.31
11	0.00309195	0.00252574	0	0	0.000223446	0.000563367	0.000270236	0	0.00358563	0.00308911	4087.92	3550.24
12	0.00241107	0.0014969	0.00191167	0.000746814	0.00313563	0.000246754	0.000724551	0.000743539	0.00818292	0.00323401	4158.8	4026.07
13	.	.	.	.	.	.	.	.	.	.	.	.
14	0.00708094	0.00496486	0.00177651	0.000740855	0.000900803	0.000493903	0.00203935	0.000740855	0.0117976	0.00694047	4217.89	3809.7
15	0.00918978	0.00507465	0.000933213	0.0005961	0.00158699	0.00239064	0.00476097	0.00388245	0.0164709	0.0119438	1607.35	3355.23
16	0.00193869	0.00292464	0.000834141	0.00131757	0.000857057	0.00107679	0.000270408	0.000803531	0.0039003	0.00612253	3553.65	3775.16
17	0.00300511	0.00166788	0.000322771	0.000558503	0.00169399	0.000550873	0.00167396	0.000271621	0.00669583	0.00304887	3007.64	3631.3
18	0.0021673	0.00303425	0.000431145	0.000458665	0	0.000458665	0.000434039	0.000458665	0.00303249	0.00441024	2311.67	2296.21
19	0.000682927	0.00140176	0.000682927	0.000158776	0	0.000158776	0.0011233	0.000476327	0.00248915	0.00219564	2743.33	5310.24
20	0.00151136	0.000571866	0.000357416	0.000546636	0.000796527	0	0.000796527	0.000546636	0.00346183	0.00166514	3308.1	4459.22
21	0.00182539	0.00195393	0	0.000407615	0.00151198	0.000323474	0	0	0.00333736	0.00268502	3289.97	2772.37
22	0.00173559	0.000940665	0.000801305	0.000483694	0.000934282	0.000228485	0.000933421	0.000241847	0.00440459	0.00189469	6401.93	4255.75
23	0.000903645	0.00191515	0.000903645	0.000884532	0.000903645	0.000694418	0.00150559	0.00138884	0.00421653	0.00488294	3984.83	5075.11
24	0.00159033	0.00384193	0.00053011	0.00173971	0.00053011	0.0010329	0.000265055	0.0010329	0.00291561	0.00764743	4534.7	3378.97
25	0.00262482	0.00294294	0.000945442	0.00203186	0.000240747	0.0010497	0.000240747	0.000798526	0.00405176	0.00682302	4205.45	3817.65
26	0.0013357	0.00064646	0	0.000642141	0.000256403	0.00032107	0.00087659	0.00032107	0.0024687	0.00193074	3562.47	3093.91
27	0.00327611	0.00135464	0.00327053	0.00203642	0.0024129	0.00067583	0.000221384	0	0.00918092	0.00406689	4575.45	4429.43
28	0.00597958	0.00704798	0.00142043	0.00328508	0.00108861	0.00020905	0.000725738	0.000358372	0.00921435	0.0109005	5521.74	5182.16
29	0.00387074	0.00130397	0.000475648	0.000260794	0.000951296	0	0.00140044	0.00104659	0.00669813	0.00261135	4454.31	4023.25
30	0.00167836	0.00348551	0.000993542	0.00189726	0.000342407	0.00094697	0.0134156	0.0094996	0.0164299	0.0158293	2970	3151.5
